# Supplementary material for: Marine-Based Omega-3 Fatty Acids and Metabolic Syndrome: A Systematic Review and Meta-Analysis of Randomized Controlled Trials
Source: Nutrients. 2025 Oct 18;17(20):3279. doi: 10.3390/nu17203279 (PMC12567179; doi:10.3390/nu17203279)
Supplement: Supplementary file 1 [file nutrients-17-03279-s001.zip]

Archive with 3 entries (3 files):
- Supplementary Figure S1.pdf
- Supplementary Table S1.xlsx
- Supplementary Table S2.pdf
