# Supplementary material for: Marine-Based Omega-3 Fatty Acids and Metabolic Syndrome: A Systematic Review and Meta-Analysis of Randomized Controlled Trials
Source: Nutrients. 2025 Oct 18;17(20):3279. doi: 10.3390/nu17203279 (PMC12567179; doi:10.3390/nu17203279)
Supplement: Supplementary file 1 [file nutrients-17-03279-s001.zip › Supplementary Table S1.xlsx]

## Sheet: Paper Table
		LDL	HDL	Total Chol.	FBS	TG	SBP	DBP	Homa-ir	Insulin	HbA1c	BMI	Weight	Waist Circumference
High Dose Marine	Short Term	-	-	-	-	-50.873***	-8.399***	NED	-	-	-	-	-	-
	Medium Term	-	-	-	−11.018	-41.536***	−11.820***	-	−1.337***	-	NED	-	-	-
	Long Term	10.284***	NED	8.179***	-6.663	-56.781***	-	-	-0.25***	NED	-	-	-	-
Low power data		LPD		LPD			LPD		LPD
Egger’s Test Intercept					17.56	-3.12812
Egger’s Test p-value					0.415	0.24851
Medium Dose Marine	Short Term	-	-	-	-	-	-	-	-	-	-	-	-	-
	Medium Term	-	-	-	-	-24.932***	-	-	-	-	-	-	-	-
	Long Term	-	-	-	-	-31.843***	-	-	-	-	NED	NED	-	-
Egger’s Test Intercept						-4.35
Egger’s Test p-value						0.82
Low Dose Marine	Short Term	7.040***	3.198***	NED	-	-11.029	NED	NED	-	0.491*	-	-	-	-
	Medium Term	-	-	-	-	-	-	-	-	-	-	-	-	-
	Long Term	35.525***	-	NED	NED	-12.851	-	-	0.940***	4.381*	-	-	-	NED
Low power data			LPD						LPD	LPD
Egger’s Test Intercept		318.685				131.495
Egger’s Test p-value		0.19889				0.699219
-		No data
NED		Not enough data (One paper)
LPD		Low Power Data (Two papers)
PB		Evidence of Publication bias
	Supplementary Table S1- Egger’s regression for assessment of Publication Bias: No evidence of Publication Bias was detected ( Egger’s test P-value<0.05), In some parameters such as LDL and Total cholesterol in High dose Marine based omega-3, even though the final regression meta-analysis is statistically significant, but due to the limited number of studies can not be considered as statistically …
